# Supplementary material for: CO2-elevated cell-free protein synthesis
Source: Synth Syst Biotechnol. 2022 May 20;7(3):911–7. doi: 10.1016/j.synbio.2022.05.002 (PMC9136254; doi:10.1016/j.synbio.2022.05.002)
Supplement: Multimedia component 2 [file mmc2.xls]

## Sheet: neg-pos-all-4
	label	(3S)-3,6-Diaminohexanoate/(3S,5S)-3,5-Diaminohexanoate	(S)-1-Pyrroline-5-carboxylate/1-Pyrroline-2-carboxylic acid	(S)-2,3,4,5-Tetrahydropyridine-2-carboxylate/D-1-Piperideine-2-carboxylic acid	1-(beta-D-Ribofuranosyl)-1,4-dihydronicotinamide	13Z-Docosenamide/13E-Docosenamide	16-Hydroxypalmitic acid	1-aminocyclopropane-1-carboxylate	1-aminocyclopropane-1-carboxylate	1H-Indole-4-carboxaldehyde	1H-Indole-4-carboxaldehyde	1-Methyladenine	1-methyladenosine	1-Methylnicotinamide	2-(4-hydroxyphenyl)propionate	2-(Formamido)-N1-(5-phospho-D-ribosyl)acetamidine	2,3-Diphospho-D-Glyceric acid	2,4,5-Trimethoxybenzaldehyde	2,4-dihydroxypyrimidine-5-carboxylic acid	2-amino-2-methylpropanoate	2-Aminobenzoic acid/p-Aminobenzoic acid	2-aminomuconic acid semialdehyde	2'-deoxyadenosine	2'-deoxycytidine 5'-monophosphate	2-hydroxy-4-(methylthio)butyric acid	2-Hydroxyglutarate	2-Indolecarboxylic acid	2-keto valeric acid	2-Keto-6-acetamidocaproate	2-Keto-6-aminocaproate	2-Phospho-D-glyceric acid	2-Pyrrolidinone	3-(2-hydroxyphenyl)propanoate	3-(Methylthio)propanal	3-amino-4-hydroxybenzoic acid	3-amino-5-hydroxybenzoic acid	3-aminoisobutanoate	3-dehydroshikimate	3-Guanidinopropionic Acid	3-Hydroxy-2-methylpyridine-5-carboxylate	3-hydroxy-3-methylglutarate	3-hydroxyanthranilate	3-Hydroxyanthranilic acid	3-Hydroxyisovaleric acid	3-Hydroxykynurenine	3-methyglutaric acid	3-methyl-2-oxobutyrate	3-Methyladenine	3-Methylhistidine
1ul-neg-1-1	0.3% CO2	70100000	2120000	94600000	6500000	237000000	1290000	1680000000	4870000	267000000	364000	338000	666000	6140000	561000	410000		4980000		744000000	6640000	4760000	261000	12900000	1550000	10200000	116000	N/F	2740000000	3640000000	455000	42000000	561000	4050000	1710000	1600000	353000000		4200000	1710000	218000	1600000	1710000	226000	3020000	2200000	N/F	338000	18700000
1ul-neg-1-2	0.3% CO2	81500000	1430000	47000000	21600000	239000000	1330000	1790000000	4240000	201000000	303000	239000	99600	2020000	187000	589000	660000	3980000	166000	940000000	6380000	5540000	309000	23000000	179000	75000000	47100	9330	1310000000	2970000000	216000	37700000	187000	4150000	954000	623000	376000000	209000	3340000	954000	247000	623000	954000	139000	2380000	5440000	9330	239000	17500000
1ul-neg-1-3	0.3% CO2	90200000	1260000	67500000	9790000	172000000	1360000	1700000000	4360000	324000000	415000	456000	598000	1320000	220000	409000	2060000	3230000		812000000	6880000	8130000	208000	13900000	597000	55500000	87900	N/F	2970000000	2850000000	868000	30800000	220000	4830000	1890000	1710000	270000000	400000	4600000	1890000	134000	1710000	1890000	534000	1860000	8480000	N/F	456000	16200000
1ul-neg-2-1	21%O2	70200000	7630000	40300000	2030000	320000000	1300000	1330000000	9880000	204000000	10200000	120000000	4860000	82600000	626000	730000	10200000	3940000	3620000	396000000	8690000	11800000	304000	27500000	1080000	83600000	9460000	47800000	1110000000	3830000000	10700000	37200000	626000	3020000	12500000	363000	350000000	49200000	3810000	12500000	351000	363000	12500000	1510000	37800000	2140000	47800000	120000000	2960000
1ul-neg-2-2	21%O2	69700000	7020000	36600000	1450000	274000000	1340000	1280000000	8530000	165000000	8210000	112000000	2990000	69800000	662000	707000	10600000	3270000	3970000	405000000	6440000	10600000	281000	33700000	1150000	74900000	7400000	40100000	1210000000	3870000000	10300000	37200000	662000	2730000	11900000	562000	333000000	42600000	4250000	11900000	373000	562000	11900000	1570000	34800000	2190000	40100000	112000000	3320000
1ul-neg-2-3	21%O2	86400000	9170000	64200000	1950000	168000000	1350000	1250000000	9600000	213000000	13300000	131000000	6780000	77800000	769000	746000	6860000	4170000	3570000	378000000	6610000	9690000	282000	27500000	1240000	56600000	9040000	51500000	1090000000	3770000000	8660000	37100000	769000	4040000	14100000	646000	349000000	50300000	3140000	14100000	302000	646000	14100000	1420000	26500000	4340000	51500000	131000000	3730000
1ul-neg-5-1	21%O2+0.3%CO2	66200000	4380000	59400000	1480000	180000000	1330000	1170000000	6620000	153000000	5760000	45500000	1390000	78300000	671000	1200000	4540000	3290000	6580000	360000000	5140000	10200000	251000	27600000	1040000	124000000	9080000	21500000	869000000	3340000000	5250000	31800000	671000	2620000	6370000	579000	297000000	21800000	3090000	6370000	33800	579000	6370000	1460000	24700000	839000	21500000	45500000	4290000
1ul-neg-5-2	21%O2+0.3%CO2	74900000	10100000	54400000	1740000	204000000	1360000	1290000000	6380000	141000000	5960000	189000000	2610000	93700000	1020000	660000	7180000	3140000	3190000	393000000	7630000	10100000	328000	30100000	1840000	205000000	5200000	26100000	976000000	3730000000	9210000	36700000	1020000	3380000	10200000	620000	390000000	19100000	3870000	10200000	369000	620000	10200000	2030000	22800000	1890000	26100000	189000000	4530000
1ul-neg-5-3	21%O2+0.3%CO2	75700000	7760000	47600000	1030000	232000000	1370000	1160000000	4770000	130000000	4510000	86400000	4910000	70800000	813000	696000	9120000	3600000	1610000	372000000	6140000	6740000	242000	30600000	1660000	141000000	3040000	24700000	903000000	2860000000	9150000	31800000	813000	2820000	7080000	580000	302000000	18000000	2640000	7080000	154000	580000	7080000	1480000	12800000	4310000	24700000	86400000	3760000
1ul-neg-4-1	100%O2	61700000	14400000	189000000	2180000	253000000	1350000	1200000000	2990000	119000000	4820000	84000000	4890000	73100000	363000	738000	7430000	3660000	6080000	358000000	11400000	8580000	285000	14800000	240000	119000000	2090000	11500000	1530000000	3680000000	8370000	34900000	363000	2940000	32100000	1560000	319000000	4130000	3780000	32100000	211000	1560000	32100000	370000	8830000	5510000	11500000	84000000	6880000
1ul-neg-4-2	100%O2	66200000	20500000	231000000	2750000	301000000	1310000	1220000000	2070000	114000000	4050000	89200000	3900000	71400000	366000	849000	4110000	4000000	6490000	347000000	10600000	8020000	311000	22600000	257000	134000000	1520000	10700000	1280000000	3780000000	6640000	36200000	366000	2890000	37000000	1660000	357000000	2560000	4520000	37000000	365000	1660000	37000000	480000	11400000	3770000	10700000	89200000	7760000
1ul-neg-4-3	100%O2	64500000	12400000	203000000	1910000	252000000	1290000	1260000000	2900000	121000000	3540000	54300000	4610000	70700000	370000	822000	9460000	4040000	7110000	393000000	7390000	6100000	282000	15900000	245000	117000000	1330000	11700000	1390000000	3630000000	9950000	34600000	370000	3220000	25800000	1500000	311000000	4180000	2640000	25800000	170000	1500000	25800000	444000	7400000	4030000	11700000	54300000	6810000
1ul-neg-3-1	0.3%CO2+99.7%O2	61800000	9750000	137000000	1550000	444000000	1360000	1220000000	2880000	125000000	4870000	74400000	4940000	80600000	358000	1110000	7300000	4240000	6220000	331000000	7610000	9290000	286000	13500000	139000	108000000	2030000	11100000	1600000000	3740000000	9700000	36500000	358000	2740000	28000000	1680000	337000000	2760000	4160000	28000000	187000	1680000	28000000	435000	12000000	8080000	11100000	74400000	7600000
1ul-neg-3-2	0.3%CO2+99.7%O2	59200000	12100000	192000000	1090000	200000000	1410000	1230000000	1810000	135000000	5350000	75600000	5080000	83200000	360000	832000	4930000	4010000	4890000	319000000	9410000	9150000	278000	15500000	105000	139000000	2310000	9660000	1840000000	3430000000	7600000	39300000	360000	2820000	20400000	1330000	341000000	2150000	3810000	20400000	349000	1330000	20400000	471000	13500000	5340000	9660000	75600000	9470000
1ul-neg-3-3	0.3%CO2+99.7%O2	71100000	17400000	189000000	1300000	297000000	1290000	1180000000	2080000	127000000	4230000	78700000	3190000	64800000	450000	760000	9240000	3990000	4440000	328000000	7970000	6900000	327000	23200000	861000	95100000	1290000	10200000	1460000000	3990000000	10500000	38500000	450000	3900000	22600000	1720000	361000000	2000000	3170000	22600000	165000	1720000	22600000	700000	7950000	5530000	10200000	78700000	8870000
1ul-neg-6-1	control	65200000	374000	15000000	1080000	149000000	1300000	1590000000	5950000	516000000	545000	76800	N/F	6070000	180000	1510000	26000000	2590000		935000000	6430000	530000	276000	5350000	8700	5960000	151000	895000	180000000	2480000000	19900000	19800000	180000	4400000	4200000	N/F	284000000		2980000	4200000	2180000	N/F	4200000	N/F	N/F	1800000	895000	76800	14600000
1ul-neg-6-2	control	62200000	1000000	13500000	760000	210000000	1290000	1670000000	6020000	497000000	573000	72800	38900	9790000	153000	1390000	21300000	2860000		916000000	10200000	615000	269000	4650000	1870	4450000	N/F	689000	126000000	1860000000	17700000	20100000	153000	4180000	4000000	19700	293000000	161000	3070000	4000000	2530000	19700	4000000	69900	109000	1950000	689000	72800	13200000
1ul-neg-6-3	control	65400000	791000	8090000	732000	210000000	1380000	1620000000	5730000	450000000	448000	69300	46500	9340000	172000	1420000	23900000	2410000		945000000	7360000	524000	134000	4590000	10400	5450000	39200	727000	229000000	2100000000	16300000	21400000	172000	3640000	4200000	N/F	272000000	268000	2920000	4200000	2390000	N/F	4200000	N/F	N/F	2990000	727000	69300	10300000
[truncated: 206 more columns]
